# Supplementary material for: Physalis angulata Leaf Extract Attenuates H2O2-Induced Neurotoxicity in Zebrafish Through Metabolomic Evidence of Antioxidant Pathway Restoration
Source: Antioxidants (Basel). 2026 Jun 16;15(6):758. doi: 10.3390/antiox15060758 (PMC13295755; doi:10.3390/antiox15060758)
Supplement: Supplementary file 1 [file antioxidants-15-00758-s001.zip]

Archive with 1 entries (1 files):
- antioxidants-4311666-supplementary.pdf
